# Supplementary material for: Construction of a microbial abundance prognostic scoring model based on intratumoral microbial data for predicting the prognosis of lung squamous cell carcinoma
Source: Open Life Sci. 2025 Oct 23;20(1):20251169. doi: 10.1515/biol-2025-1169 (PMC12552862; doi:10.1515/biol-2025-1169)
Supplement: Supplementary Table [file biol-2025-1169-sm.xlsx]

## Sheet: Clinical information of samples
Table S1 Clinical information and microbiome data of 82 samples
	sample_Type	Age	Gender	Smoke	pathologic_M	pathologic_N	pathologic_T	Stage	OS	OS.time
TCGA.22.1016.11A	Solid Tissue Normal	65	male	YES	M0	N0	T2	stage ib	Dead	822
TCGA.66.2756.01A	Primary Tumor	68	male	YES	M0	N0	T4	stage iiib	Alive	30
TCGA.66.2795.01A	Primary Tumor	68	male	YES	M0	N1	T4	stage iiib	Alive	122
TCGA.60.2726.01A	Primary Tumor	56	male	YES	M0	N1	T2	stage iia	Dead	358
TCGA.21.1078.01A	Primary Tumor	77	male	YES	M0	N0	T2	stage ib	Dead	474
TCGA.18.3408.01A	Primary Tumor	77	female	NO	M0	N0	T2	stage ib	Dead	2304
TCGA.66.2766.01A	Primary Tumor	54	male	YES	M0	N2	T2	stage iiia	Alive	31
TCGA.21.1082.01A	Primary Tumor	61	male	NO	M0	N0	T2	stage ib	Alive	3644
TCGA.52.7812.01A	Primary Tumor	68	male	YES	M0	N2	T2	stage ii	Dead	835
TCGA.18.3408.11A	Solid Tissue Normal	77	female	NO	M0	N0	T2	stage ib	Dead	2099
TCGA.22.5492.01A	Primary Tumor	73	female	YES	M0	N2	T2a	stage iiia	Dead	506
TCGA.68.8250.01A	Primary Tumor	66	male	NO	MX	N0	T1a	stage ia	Alive	244
TCGA.77.7139.01A	Primary Tumor	56	male	YES	M0	N1	T2	stage iib	Alive	4261
TCGA.60.2722.01A	Primary Tumor	66	male	NO	M0	N1	T2	stage iib	Alive	908
TCGA.22.5485.11A	Solid Tissue Normal	58	female	NO	M0	N0	T1a	stage ia	Dead	916
TCGA.43.3920.11B	Solid Tissue Normal	71	male	YES	M0	N0	T2	stage ib	Alive	1007
TCGA.66.2766.11A	Solid Tissue Normal	54	male	YES	M0	N2	T2	stage iiia	Alive	31
TCGA.60.2719.11A	Solid Tissue Normal	83	female	YES	M0	N0	T1	stage ib	Alive	1297
TCGA.21.1076.11A	Solid Tissue Normal	54	female	NO	M0	N0	T2	stage ib	Alive	1852
TCGA.22.1016.01A	Primary Tumor	65	male	YES	M0	N0	T2	stage ib	Dead	822
TCGA.90.7767.01A	Primary Tumor	56	male	YES	MX	N1	T2b	stage iib	Alive	89
TCGA.21.1083.01A	Primary Tumor	75	male	NO	M0	N0	T1	stage ia	Dead	1315
TCGA.18.3415.11A	Solid Tissue Normal	77	male	NO	M0	N0	T2	stage ib	Dead	1810
TCGA.66.2756.11A	Solid Tissue Normal	68	male	YES	M0	N0	T4	stage iiib	Alive	30
TCGA.33.4586.11A	Solid Tissue Normal	57	male	YES	M0	N2	T2	stage iiia	Dead	NA
TCGA.66.2795.11A	Solid Tissue Normal	68	male	YES	M0	N1	T4	stage iiib	Alive	122
TCGA.18.4721.01A	Primary Tumor	74	male	NO	M0	N0	T1	stage ia	Alive	4694
TCGA.85.8277.01A	Primary Tumor	70	male	NO	M0	N1	T3	stage iiia	Dead	307
TCGA.43.3394.01A	Primary Tumor	52	male	NO	M0	N0	T2a	stage ib	Dead	1190
TCGA.56.1622.01A	Primary Tumor	58	male	YES	M0	N0	T2	stage ib	Dead	881
TCGA.60.2713.01A	Primary Tumor	64	male	NO	M0	N0	T2	stage ib	Alive	1731
TCGA.66.2744.11A	Solid Tissue Normal	71	male	YES	M0	N1	T2	stage iib	Alive	30
TCGA.66.2793.11A	Solid Tissue Normal	68	male	YES	M0	N1	T4	stage iiib	Dead	NA
TCGA.18.3415.01A	Primary Tumor	77	male	NO	M0	N0	T2	stage ib	Dead	2803
TCGA.34.2600.01A	Primary Tumor	76	female	NO	M0	N0	T1	stage ia	Dead	1874
TCGA.66.2744.01A	Primary Tumor	71	male	YES	M0	N1	T2	stage iib	Alive	30
TCGA.96.7545.01A	Primary Tumor	73	male	NO	MX	N0	T1	stage ia	Dead	1736
TCGA.66.2757.01A	Primary Tumor	65	female	YES	M0	N0	T1	stage ia	Dead	1338
TCGA.92.8064.01A	Primary Tumor	58	male	YES	MX	N0	T2b	stage i	Alive	160
TCGA.34.2600.11A	Solid Tissue Normal	76	female	NO	M0	N0	T1	stage ia	Dead	1874
TCGA.60.2724.11A	Solid Tissue Normal	47	male	YES	M0	N1	T3	stage iiia	Alive	717
TCGA.60.2724.01A	Primary Tumor	47	male	YES	M0	N1	T3	stage iiia	Alive	717
TCGA.60.2711.11A	Solid Tissue Normal	64	female	YES	M0	N0	T2	stage ib	Alive	1260
TCGA.56.7582.01A	Primary Tumor	83	male	NO	M0	N0	T2a	stage ib	Alive	601
TCGA.60.2722.11A	Solid Tissue Normal	66	male	NO	M0	N1	T2	stage iib	Alive	908
TCGA.66.2757.11A	Solid Tissue Normal	65	female	YES	M0	N0	T1	stage ia	Dead	30
TCGA.66.2759.01A	Primary Tumor	66	male	YES	M0	N2	T2	stage iiia	Alive	762
TCGA.66.2793.01A	Primary Tumor	68	male	YES	M0	N1	T4	stage iiib	Dead	306
TCGA.33.4586.01A	Primary Tumor	57	male	YES	M0	N2	T2	stage iiia	Dead	428
TCGA.66.2789.01A	Primary Tumor	73	male	YES	M0	N3	T1	stage iiib	Dead	123
TCGA.66.2759.11A	Solid Tissue Normal	66	male	YES	M0	N2	T2	stage iiia	Alive	762
TCGA.43.3920.01A	Primary Tumor	71	male	YES	M0	N0	T2	stage ib	Alive	1007
TCGA.34.5240.01A	Primary Tumor	73	female	NO	M0	N1	T2	stage iib	Alive	1541
TCGA.60.2726.11A	Solid Tissue Normal	56	male	YES	M0	N1	T2	stage iia	Dead	358
TCGA.34.2596.01A	Primary Tumor	70	male	NO	M0	N1	T2	stage iib	Dead	80
TCGA.22.5477.11A	Solid Tissue Normal	65	male	NO	M0	N0	T1	stage ia	Dead	1346
TCGA.21.1076.01A	Primary Tumor	54	female	NO	M0	N0	T2	stage ib	Alive	1852
TCGA.21.5782.01A	Primary Tumor	68	female	YES	M0	N0	T2	stage ib	Dead	962
TCGA.21.1083.11A	Solid Tissue Normal	75	male	NO	M0	N0	T1	stage ia	Dead	267
TCGA.60.2713.11A	Solid Tissue Normal	64	male	NO	M0	N0	T2	stage ib	Alive	1731
TCGA.43.5670.01A	Primary Tumor	70	male	YES	M0	N0	T2b	stage iia	Alive	849
TCGA.22.5492.11A	Solid Tissue Normal	73	female	YES	M0	N2	T2a	stage iiia	Dead	506
TCGA.68.7755.01A	Primary Tumor	60	female	YES	M0	N1	T1b	stage iia	Alive	83
TCGA.66.2789.11A	Solid Tissue Normal	73	male	YES	M0	N3	T1	stage iiib	Dead	NA
TCGA.43.3394.11A	Solid Tissue Normal	52	male	NO	M0	N0	T2a	stage ib	Dead	822
TCGA.18.4721.11A	Solid Tissue Normal	74	male	NO	M0	N0	T1	stage ia	Alive	4694
TCGA.77.6843.01A	Primary Tumor	74	male	NO	M0	N1	T1	stage iia	Dead	2224
TCGA.60.2695.11A	Solid Tissue Normal	74	female	YES	M0	N0	T2	stage ib	Alive	642
TCGA.34.2596.11A	Solid Tissue Normal	70	male	NO	M0	N1	T2	stage iib	Dead	80
TCGA.60.2698.01A	Primary Tumor	62	male	NO	M0	N1	T2	stage iib	Dead	311
TCGA.37.4135.01A	Primary Tumor	68	male	YES	M0	N0	T2a	stage ib	Alive	207
TCGA.60.2711.01A	Primary Tumor	64	female	YES	M0	N0	T2	stage ib	Alive	1260
TCGA.60.2719.01A	Primary Tumor	83	female	YES	M0	N0	T1	stage ib	Alive	1297
TCGA.60.2695.01A	Primary Tumor	74	female	YES	M0	N0	T2	stage ib	Alive	642
TCGA.98.8022.01A	Primary Tumor	61	male	YES	M0	N0	T1a	stage ia	Dead	933
TCGA.56.1622.11A	Solid Tissue Normal	58	male	YES	M0	N0	T2	stage ib	Dead	NA
TCGA.60.2698.11A	Solid Tissue Normal	62	male	NO	M0	N1	T2	stage iib	Dead	NA
TCGA.22.5477.01A	Primary Tumor	65	male	NO	M0	N0	T1	stage ia	Dead	1346
TCGA.85.8052.01A	Primary Tumor	53	male	NO	M0	N0	T3	stage iib	Alive	734
TCGA.94.7943.01A	Primary Tumor	80	male	YES	MX	NX	T1b	stage ia	Alive	559
TCGA.21.1078.11A	Solid Tissue Normal	77	male	YES	M0	N0	T2	stage ib	Dead	474
TCGA.22.5485.01A	Primary Tumor	58	female	NO	M0	N0	T1a	stage ia	Dead	916

## Sheet: Microbiome data of samples
	k__Viruses.f__Phycodnaviridae.g__Prasinovirus	k__Viruses.o__Caudovirales.f__Siphoviridae.g__Sfi1unalikevirus	k__Viruses.o__Herpesvirales.f__Herpesviridae.g__Simplexvirus	k__Viruses.f__Poxviridae.g__Parapoxvirus	k__Viruses.f__Bicaudaviridae.g__Bicaudavirus	k__Viruses.o__Picornavirales.f__Picornaviridae.g__Aquamavirus	k__Viruses.o__Herpesvirales.f__Herpesviridae.g__Mardivirus	k__Viruses.f__Baculoviridae.g__Deltabaculovirus	k__Viruses.f__Papillomaviridae.g__Taupapillomavirus	k__Viruses.o__Caudovirales.f__Myoviridae.g__I3likevirus	k__Viruses.f__Virgaviridae.g__Furovirus	k__Viruses.o__Herpesvirales.f__Herpesviridae.g__Proboscivirus	k__Viruses.f__Inoviridae.g__Inovirus	k__Viruses.f__Marseilleviridae.g__Marseillevirus	k__Viruses.o__Nidovirales.f__Coronaviridae.g__Gammacoronavirus	k__Viruses.o__Caudovirales.f__Myoviridae.g__Spo1virus	k__Viruses.f__Circoviridae.g__Gyrovirus	k__Viruses.o__Picornavirales.f__Picornaviridae.g__Sicinivirus	k__Viruses.o__Picornavirales.f__Picornaviridae.g__Dicipivirus	k__Viruses.f__Poxviridae.g__Molluscipoxvirus	k__Viruses.o__Tymovirales.f__Tymoviridae.g__Tymovirus	k__Viruses.f__Flaviviridae.g__Hepacivirus	k__Viruses.f__Poxviridae.g__Alphaentomopoxvirus	k__Viruses.f__Anelloviridae.g__Gammatorquevirus	k__Viruses.g__Tenuivirus	k__Viruses.f__Hepeviridae.g__Piscihepevirus	k__Viruses.f__Virgaviridae.g__Pomovirus	k__Viruses.f__Caulimoviridae.g__Badnavirus	k__Viruses.f__Polydnaviridae.g__Ichnovirus	k__Viruses.f__Papillomaviridae.g__Betapapillomavirus	k__Viruses.f__Togaviridae.g__Alphavirus	k__Viruses.o__Tymovirales.f__Betaflexiviridae.g__Trichovirus	k__Viruses.o__Caudovirales.f__Podoviridae.g__Bcep22likevirus	k__Viruses.o__Tymovirales.f__Alphaflexiviridae.g__Sclerodarnavirus	k__Viruses.o__Ligamenvirales.f__Lipothrixviridae.g__Deltalipothrixvirus	k__Viruses.f__Retroviridae.g__Alpharetrovirus	k__Viruses.f__Poxviridae.g__Capripoxvirus	k__Viruses.f__Poxviridae.g__Cervidpoxvirus	k__Viruses.g__Higrevirus	k__Viruses.f__Potyviridae.g__Bymovirus	k__Viruses.o__Caudovirales.f__Podoviridae.g__Phikmvlikevirus	k__Viruses.o__Picornavirales.f__Picornaviridae.g__Tremovirus	k__Viruses.o__Caudovirales.f__Siphoviridae.g__T5likevirus	k__Viruses.o__Nidovirales.f__Coronaviridae.g__Bafinivirus	k__Viruses.f__Papillomaviridae.g__Mupapillomavirus	k__Viruses.o__Caudovirales.f__Siphoviridae.g__Lambdalikevirus	k__Viruses.f__Papillomaviridae.g__Phipapillomavirus	k__Viruses.f__Papillomaviridae.g__Omegapapillomavirus	k__Viruses.o__Nidovirales.f__Coronaviridae.g__Betacoronavirus
TCGA.22.1016.11A	-2.35848	-0.86236	2.47168	-3.74856	0.292787	-2.04342	4.46821	-2.42102	1.17573	-3.74345	2.19716	5.37903	-0.00715903	0.582696	2.86713	1.15208	-0.854232	0.379588	1.80622	3.10084	-0.878291	0.353911	1.46834	-4.56046	-6.15547	1.10516	0.876172	-0.630646	10.7534	-0.755264	2.47322	2.18384	0.185561	1.42723	-0.558759	4.49016	-4.07748	-1.65592	-1.18337	-0.837192	-0.223612	2.18383	0.171479	-0.404412	0.231028	-0.105182	0.436145	1.54806	-1.55614
TCGA.66.2756.01A	-1.61824	-0.105065	2.39331	0.173885	-1.36685	0.916089	4.22855	0.0236936	-2.0178	-3.36422	1.50912	5.57059	0.615048	1.22523	2.52778	1.32092	-0.154324	1.01225	1.73632	3.93047	-0.0587923	1.4533	0.908561	-2.40512	-1.31791	1.14472	-0.78652	2.38759	10.943	-0.0607145	2.81445	0.554045	0.829123	0.902613	0.105007	6.65556	-3.07654	0.47055	3.42589	3.07616	1.47453	0.544187	0.820018	-0.28916	0.873387	0.551654	1.08317	2.17447	-0.765402
TCGA.66.2795.01A	-1.14462	-1.67098	2.46595	-2.24002	0.767674	-2.97175	4.42674	-2.62628	0.11673	-3.24208	1.57326	4.31906	-0.950864	-0.340686	0.961872	1.18635	0.601692	-2.87559	2.10531	2.53899	-0.212444	1.12482	-0.657351	-2.53046	-2.57897	0.957315	-2.35243	-1.50025	10.267	-1.62663	1.90062	-1.01187	-0.736788	0.254239	-1.4609	5.08964	-1.97948	-1.4959	1.32947	-1.65968	-0.939378	-1.02173	-0.745894	-0.911656	-0.692524	-1.01426	-0.482741	0.608557	-2.33131
TCGA.60.2726.01A	-2.42421	-1.8182	2.11672	-0.405823	0.588935	0.805055	5.23916	-0.954504	-3.60044	-2.57854	1.6187	5.29652	-0.949263	-0.459138	1.41413	1.49252	-1.87541	-0.180849	1.25485	2.67865	0.272669	0.831113	0.521111	-2.87107	-4.02551	0.570068	0.592057	-1.69953	10.6056	-1.76098	1.5434	-1.18162	-0.859598	0.4658	-1.58288	3.03038	-2.23522	-1.45674	1.20585	0.479798	0.575423	-1.2028	-0.854536	-0.681154	-0.803068	-1.13975	-0.604032	2.72065	-0.270112
TCGA.21.1078.01A	-0.409141	-0.178363	2.78304	-3.0066	-1.3681	0.914409	4.59954	-2.26932	-2.06404	-2.19636	2.16461	5.69817	0.684379	1.29541	2.91546	1.64939	2.22111	1.82237	2.07393	3.4274	-0.531132	0.479375	-1.46574	-2.96177	-3.11475	0.897492	-0.860789	-0.188591	10.759	-0.0382632	1.86164	0.384903	0.818633	1.31493	-0.113756	3.90144	-1.37264	-1.02209	-0.286191	2.28638	-1.65577	0.308951	0.854018	-0.196885	0.897483	0.377181	1.15438	1.82336	-0.900122
TCGA.18.3408.01A	-1.7801	0.711821	1.95771	0.837163	-2.44353	-0.565174	4.5863	-2.70933	-3.49665	-3.6123	2.16428	4.12294	-0.550487	-0.0252938	-0.467391	0.957183	-1.62685	-0.507767	2.13802	2.86208	-0.77227	0.479069	-2.76376	-3.53925	-1.90865	-0.38536	-0.0846823	-1.32698	10.209	-1.71877	1.77394	-0.703398	-0.425759	1.25102	-1.07934	2.31921	-2.27803	-1.06048	0.909328	0.792956	-3.27422	-0.678186	-0.435553	-0.373454	-0.382362	-0.879654	-0.157692	2.31051	0.0185926
TCGA.66.2766.01A	-1.34822	-0.36556	3.01128	-3.25653	-1.62735	2.03411	4.78321	0.749524	-2.27829	-2.40232	2.47102	4.95111	0.354553	0.96473	2.26729	0.659887	-0.414819	1.59975	1.47582	4	-0.410918	1.34348	-1.67386	-2.97047	-2.49594	-1.43771	-1.04701	-0.19483	10.7514	-0.32121	1.5831	0.29355	0.568628	1.55966	2.16644	4.07313	-4.18503	-1.1339	3.1654	1.96767	-1.95589	0.283691	0.559523	-1.92817	0.612892	0.291159	0.822676	4.2359	-1.0259
TCGA.21.1082.01A	-0.026735	-0.613093	2.5055	-1.11941	1.36709	0.479679	6.02188	-1.3601	1.5887	-3.18749	2.00551	5.64071	0.249649	0.860681	3.60272	1.8952	-0.535552	1.38764	2.08666	3.56069	-1.04282	0.305297	-1.90047	-4.31404	-3.54948	-1.85917	1.02641	-0.623321	10.924	-0.472993	2.33615	-0.0498265	0.383904	0.880199	-0.548486	7.16715	-1.80737	-1.98733	-0.720921	-0.470282	-2.0905	-0.125779	0.419288	-0.244592	0.462753	-0.0575493	0.719649	1.38863	-1.33485
TCGA.52.7812.01A	-2.27374	-1.18621	2.20416	-1.12271	-0.166216	-0.41202	4.11593	-3.20372	-0.879401	-2.78351	0.948156	4.39576	-0.502711	0.0799905	1.50973	1.01974	-1.31981	-3.30402	-0.010604	2.94336	-0.811571	0.131088	1.17694	-2.52158	-0.464979	-2.4405	-2.05729	-1.15392	10.2741	-1.32957	1.52881	-0.617459	-0.31309	0.743405	2.63431	3.54721	-2.26056	-0.825364	-1.89766	-1.26384	0.687179	-0.59364	-0.299315	-1.37432	-0.297924	-0.474413	-0.0924936	0.822672	0.131884
TCGA.18.3408.11A	-0.507366	1.98455	2.30016	0.839807	-1.17079	0.707559	5.03498	-2.12847	-2.22392	-3.28299	2.28354	5.00746	0.722246	1.24744	-1.51659	1.09952	-0.354118	2.14348	1.49649	2.60915	-0.826187	0.0585866	0.830904	-3.23176	-1.28799	-1.43455	1.18805	-0.0542419	10.4525	-0.446035	1.98254	0.569335	0.846974	1.58034	0.193397	3.59194	-2.10483	-1.4758	-0.139867	-0.256239	-2.00149	0.594547	0.83718	-0.609734	0.890371	0.39308	1.11504	1.26131	1.29133
TCGA.22.5492.01A	-0.572822	1.86292	2.66605	-1.55379	-3.0043	0.151352	4.52752	-5.16171	-0.32994	-4.71861	0.691493	4.36151	-0.982316	-0.392461	2.14351	0.836585	-1.82939	0.782943	1.27852	2.3398	-0.695907	0.523459	-0.88533	-3.49609	-1.77307	-3.03992	0.749013	-1.6058	10.6009	1.97002	1.68859	-1.11325	-0.789596	0.852612	-1.53392	3.515	-2.73071	-1.9392	1.92894	-1.81235	-1.19877	-1.11325	-0.803677	-1.07471	-0.744128	-1.08034	-0.539011	2.89483	-2.53129
TCGA.68.8250.01A	0.454602	2.0026	2.35883	-0.0364544	1.1352	1.36955	5.01452	-2.69183	2.46108	-2.55303	-0.0114585	4.18751	-0.298647	0.22728	1.52209	1.12185	-1.28086	-0.435452	0.676791	2.97354	-0.0900061	-0.394914	-0.0654961	-2.03486	-1.59287	-2.4451	0.0799903	-1.01041	10.1347	-0.979054	1.12008	-0.46857	-0.17122	-0.200441	1.36969	3.73629	-2.65858	-0.646244	1.6076	-1.29599	-0.528202	-0.530993	-0.182121	-2.09915	-0.126178	-0.221402	0.0989685	1.88741	1.2033
TCGA.77.7139.01A	-1.92854	-1.58791	2.90601	0.0353138	-2.84415	0.656682	4.4668	-3.51585	0.915683	-4.81241	0.432488	4.25753	-0.687297	-0.188728	0.474423	1.07761	-1.57787	-0.838753	0.667519	2.47407	-0.877147	0.441855	-0.633123	-2.50954	-2.1974	-0.851697	-2.4783	-1.4308	10.1049	-1.44442	1.03512	-0.860967	-0.561342	-0.226649	-1.30959	3.21371	-2.8917	-1.35176	0.539081	-1.64732	-3.29737	-0.958133	-0.573012	-1.7199	-0.516364	-0.60633	-0.31462	0.955694	-0.171009
TCGA.60.2722.01A	-2.99544	1.69804	2.77062	0.483635	-1.91719	1.61234	4.77202	-0.127401	-2.40613	-2.46829	2.63924	5.38927	0.245049	0.735175	3.16484	0.785009	-0.681102	1.54398	2.13168	3.4309	0.700967	0.732842	1.18491	-3.31721	-1.6088	0.385869	0.938373	1.81671	11.3091	-0.566671	2.06633	0.0126892	0.334715	0.538122	-0.388566	6.54662	-1.14588	0.494301	1.02165	1.67411	0.00420115	2.31344	0.339776	-0.303978	0.391244	0.0545651	0.59028	1.59304	0.9242
TCGA.22.5485.11A	-0.0315031	-1.09338	2.75995	-3.97958	0.909763	-2.27444	4.26626	-3.56958	-2.75573	-1.33506	1.55849	4.68433	-0.23818	0.351675	-1.75621	1.15239	-1.08525	-2.17336	2.25873	2.86982	-0.655946	0.273569	-2.46312	-3.56909	-1.34209	0.0261466	-1.67678	-0.861666	10.3116	-0.986285	1.32466	-0.36911	-0.0454596	0.639816	-0.789779	4.25914	-3.39097	-1.88694	2.28605	-1.06821	-0.454632	-0.369115	-0.0595412	-1.02246	7.64e-06	-0.336203	0.205125	1.31704	-1.78716
TCGA.43.3920.11B	-4.75437	0.107682	2.25579	-0.551218	1.078	-1.41002	4.26909	-2.60059	0.503164	-3.41479	2.03531	5.87023	0.862284	1.4032	-0.933863	1.96256	0.00862244	-1.46082	1.79141	3.27354	0.552218	0.897317	-1.28105	-2.78318	-3.06748	1.08263	1.56231	0.196166	10.6063	0.12712	2.56056	0.706218	0.998597	2.06936	0.257754	4.78605	-1.47577	-2.19915	1.77185	2.3616	-1.69124	0.691827	1.00538	-0.364078	1.06032	0.711554	1.26799	2.39707	1.53235
TCGA.66.2766.11A	-2.55202	-0.19085	3.19964	-3.08182	0.869289	2.90069	4.76577	-0.175302	-2.10358	-3.45001	2.24047	5.77203	0.529263	1.13944	2.442	1.68259	2.08182	2.30497	2.77253	3.95615	0.0228795	1.56511	0.822776	-2.4909	-2.32123	1.05893	-0.872305	-0.0201201	11.2946	2.17543	2.60581	0.46826	0.743338	-2.3531	2.34115	4.24784	-2.24478	-1.4897	-0.360332	2.99037	-1.78118	2.78033	0.734233	-0.90546	0.787603	0.465869	0.997386	2.08868	1.47074
TCGA.60.2719.11A	-2.91728	-0.545734	1.93785	-1.20375	1.33089	0.311987	4.47389	-1.51392	-2.32798	-2.94653	2.09146	4.44956	0.323203	0.813328	1.76906	1.2201	-0.602948	0.24362	-0.11209	2.52912	-0.149326	0.250038	-1.90686	-2.46854	-1.27911	-1.85791	-1.3054	-0.427064	10.154	-0.488518	1.63753	0.0908428	0.412868	1.17267	2.01152	4.30284	-1.75125	0.315297	-1.22213	-0.569665	0.0823547	0.0696627	0.41793	-1.44822	0.469398	0.132719	0.668434	1.67119	1.00235
TCGA.21.1076.11A	-2.76073	1.86237	2.2284	1.35606	1.52063	1.48121	4.79924	-1.20657	-2.34523	-2.47756	1.40807	5.23119	0.403182	1.01421	0.868729	1.51822	-0.382018	1.54117	2.10589	3.00476	-0.603381	-0.0506419	1.42298	-3.62999	-5.71788	-1.70563	1.17994	-0.469787	10.3548	-0.319459	1.58045	0.103707	0.537437	1.03373	1.92698	6.79017	-1.90538	-0.359869	-0.567387	2.00518	1.23296	0.0277544	0.572821	0.465335	0.616286	0.0959844	0.873183	1.54216	1.14061
TCGA.22.1016.01A	-1.52453	-1.25081	2.83611	0.255311	0.752338	0.738063	5.14963	-2.25307	-0.591226	-3.74488	2.84163	5.57468	-0.395605	0.194249	1.25629	1.31332	-1.24268	-0.00885778	2.78277	3.50224	-0.323321	0.819332	-0.298619	-3.26085	-2.15159	-0.131279	0.487726	-1.01909	11.2756	-1.14371	2.2753	-0.526536	-0.202885	1.03878	-0.947205	6.42364	-2.77787	-0.387256	0.750116	1.94429	0.235939	-0.52654	-0.216967	-0.792859	-0.157418	-0.493628	0.0476991	3.48154	0.377346
TCGA.90.7767.01A	-6.30074	-1.52358	3.1066	-1.31176	-2.72851	-0.904235	3.81714	-4.01788	-3.13797	-2.29774	1.19237	4.36635	-0.662523	-0.183012	1.33734	0.561974	-1.54427	-0.649374	0.638031	2.56329	-1.08814	0.0893638	0.792543	-3.66559	-3.02153	-2.9783	-2.42921	-1.35057	9.80686	-1.51571	1.46649	-0.871643	-0.562176	-1.16995	-1.33241	3.70988	-2.23443	-3.92021	1.00226	0.839384	-3.22081	-0.916148	-0.565645	-2.07104	-0.516115	-0.646841	-0.33908	1.07387	0.0152838
TCGA.21.1083.01A	-0.740753	0.273532	2.33452	-2.55471	-3.23814	0.809911	4.48381	-3.44748	0.709787	-3.85227	1.0616	4.4752	-1.18565	-0.574622	1.04543	1.05714	-1.97085	-0.0476622	1.63523	2.63122	-0.533524	0.313075	-1.01385	-2.50987	-1.94916	0.405971	-2.73082	-2.05862	9.82968	-1.9083	1.77361	-1.48513	-1.0514	0.401828	0.33814	4.35333	-2.52898	-0.864641	1.0137	-1.90558	-3.5258	-1.56108	-1.01601	-0.909376	-0.97255	-1.49285	-0.715653	-0.0466736	-0.448226
TCGA.18.3415.11A	-3.05525	1.50706	2.03595	0.667168	0.673642	1.07806	4.61339	-2.21894	1.94245	-2.25147	0.83519	5.19851	0.244753	0.769946	1.17585	1.95173	1.49032	1.13547	2.36295	2.0924	-0.825027	0.0824907	1.20141	-3.45771	-2.07034	1.25788	1.55855	1.79019	10.4184	-0.923529	2.48302	0.0918416	0.36948	1.48987	-0.284096	3.11445	-1.93025	-1.42278	-0.617361	1.5882	-2.47898	0.117054	0.359687	-1.08723	0.412878	-0.0844138	0.637548	0.783821	-1.5081
TCGA.66.2756.11A	-4.96814	-0.285043	2.88588	0.524423	-1.54683	2.11462	4.59028	-0.269495	0.972149	-2.62666	2.86756	4.98807	0.435071	1.04525	2.34781	1.4541	-0.334301	0.83227	-0.209193	3.46998	0.704647	1.424	0.728583	-2.5851	-1.49789	-1.35719	1.35543	-0.114313	10.9093	-0.240692	2.85265	0.374068	0.649146	-0.125362	-0.0749707	6.47558	-6.42644	-0.109965	-0.454525	3.4267	-1.87537	2.68614	0.64004	-0.469138	0.69341	0.371677	0.903194	1.99449	-0.94538
TCGA.33.4586.11A	-0.919548	-0.825929	2.63793	-1.54226	-2.17412	1.23952	4.69791	-3.41406	0.824542	-2.81587	0.842743	4.04302	-0.06075	0.473079	0.584282	-0.0323158	-0.928233	-0.0402091	0.46972	2.35379	-0.97132	0.0201016	0.0710334	-3.07715	-3.12165	-2.23876	-1.79497	1.53836	10.0873	-0.855229	1.16277	-0.224465	0.0772876	0.0857117	-0.660806	4.34289	-3.0265	-1.02485	0.670659	-0.929324	-0.277485	-0.269567	0.0682898	-2.56443	0.124073	-0.0764327	0.347166	1.57211	-1.6487
TCGA.66.2795.11A	-0.507797	-0.682678	3.07715	-0.403727	-1.94447	0.338476	4.50703	-3.11191	-2.59541	-3.0243	1.89674	4.73745	0.0374353	0.647613	-1.21975	1.80744	-0.731937	-1.88729	1.7151	2.57277	-0.18304	0.927678	0.330948	-2.33066	-1.33913	0.567102	-1.36413	-0.511948	10.2887	-0.638327	1.66652	-0.0235678	0.25151	1.54739	-0.472606	3.75601	-3.12363	-1.98153	1.46977	-0.671379	0.0489208	-0.0334264	0.242405	-1.39729	0.295775	-0.0259586	0.505558	1.59686	-1.34301
TCGA.18.4721.01A	-0.991215	0.535471	1.7031	-4.69674	-2.61988	0.106473	4.30998	-3.57755	0.719317	-3.22306	1.87796	5.07067	-0.726837	-0.201644	0.734771	1.69837	1.36672	0.16388	2.75635	2.37135	-1.06646	0.838572	-2.94011	-3.34524	-1.77184	1.20383	-0.261032	-1.50333	9.95117	4.03562	2.20331	-0.879748	-0.602109	1.47521	-1.25569	2.14286	-2.21831	-1.23683	-1.58895	-1.70532	0.941743	-0.854536	-0.611903	-0.401705	-0.558712	-1.056	-0.334042	-0.187769	-2.47969
TCGA.85.8277.01A	-0.473079	-1.20827	2.88868	-1.83145	-2.49043	0.388554	4.73787	-2.9145	0.455536	-3.14603	0.59251	5.01429	-0.291637	0.126683	-0.0287259	1.24263	-1.2636	-0.576379	1.00631	2.96706	-0.317145	0.513024	-0.261989	-2.98313	-3.54336	-2.63588	-2.10091	1.23844	10.3412	-1.18138	2.04242	1.76267	-0.254091	0.880905	-0.972875	6.03318	-1.74731	-1.77515	1.76659	-1.2209	-0.546945	-0.603978	-0.267572	-1.84359	-0.201663	-0.461805	0.0346311	1.13366	0.193602
TCGA.43.3394.01A	-5.19957	-0.337518	2.09415	-0.996418	-1.68913	0.466708	5.32673	-1.57186	-2.26396	-3.85999	1.59011	5.62433	0.417084	0.958003	1.79086	1.81822	-0.436578	1.26391	2.0599	3.59018	-0.0612534	1.35992	2.66607	-2.92353	-1.44229	-1.6845	1.9651	-0.249035	10.8204	-0.31808	1.79934	0.261018	0.553397	1.37262	-0.187446	4.34085	-1.73456	-0.573959	2.17464	2.7644	0.18549	0.246627	0.560182	-1.33979	0.615121	0.266354	0.822785	1.95187	-1.23478
TCGA.56.1622.01A	-5.0123	-0.21554	2.19475	-3.19166	0.778947	0.537371	4.74483	-1.9139	-1.79849	-3.14929	2.24374	4.91279	0.562843	1.0874	1.82797	1.03917	-0.345281	1.27512	0.987108	3.67218	-0.289548	0.589931	0.701626	-2.55849	-5.65711	1.52502	1.20047	-0.117995	10.7658	-0.181688	2.57399	0.397971	0.700079	0.890649	-0.0413621	4.70404	-1.76199	-0.43523	2.74038	-0.257902	-1.99414	0.335024	0.693469	-2.19922	0.759766	0.575678	0.95891	2.10437	1.25814
TCGA.60.2713.01A	-1.32255	-0.329518	2.70597	-3.30946	0.699105	0.528202	5.49332	-1.54924	-2.11176	-6.81777	1.89856	4.64509	0.539418	1.02954	3.20767	1.58634	-0.386732	1.83835	2.0184	3.31695	0.493515	1.02721	1.47928	-2.71799	-2.00631	-1.64169	-1.08919	-0.210848	10.922	2.04963	1.63556	0.307058	0.629084	1.13735	-0.094197	6.84099	-2.87899	-0.738576	2.16401	2.81648	-2.02336	0.285878	0.634146	-2.08	0.685613	0.348934	0.884649	1.88741	2.06657
TCGA.66.2744.11A	-1.73716	1.18041	2.66993	-4.0325	-2.40331	0.72763	4.49564	-2.65322	0.115671	-2.71262	2.10272	5.06078	-0.421408	0.188769	-1.6786	1.77923	-1.19078	-2.34614	1.00472	2.93964	-0.85083	1.01498	-2.44982	-2.97591	-1.23238	0.108259	1.34695	-0.970791	10.2469	-1.09717	2.35311	-0.482411	-0.207333	0.783695	1.39048	3.29717	-1.79106	-0.565906	-1.311	-1.13022	-2.73185	-0.49227	-0.216438	-0.633739	-0.163069	-0.484802	0.0467151	1.13801	-1.80186
TCGA.66.2793.11A	-0.261086	-0.787439	2.62995	0.0220265	-2.04923	-2.08821	4.45509	-2.68616	-0.378244	-1.60181	1.64388	4.96952	-0.0673255	0.542852	-1.32451	1.78398	-0.836698	-1.99205	2.17594	2.54549	-1.40598	0.478472	-2.09574	-2.62183	-2.91782	-1.85959	-1.46889	1.70522	10.2395	-0.743088	1.37535	-0.128329	0.14675	-0.627758	-0.577367	5.97318	-3.75891	-0.8639	1.36501	-0.776139	-2.37777	-0.138187	0.137644	-0.279656	0.191014	-0.130719	0.400798	1.4921	-1.44778
TCGA.18.3415.01A	-1.08838	0.751464	2.07159	1.70908	-2.40388	0.322466	4.56847	-2.66968	3.50878	-3.00706	1.05045	5.22132	-0.510844	0.0143494	0.420249	1.31519	-1.58721	-2.79005	1.42094	2.02108	-0.934732	0.447453	0.976325	-3.24245	-3.21296	-0.345716	0.802958	-1.28733	10.3438	0.642803	1.72742	-0.663755	-0.386116	-1.03126	-1.03969	2.35885	-2.87226	-1.02083	0.948971	1.6806	-0.0646565	-0.638543	-0.39591	-0.685283	-0.342719	-0.84001	-0.118049	0.028224	0.0582358
TCGA.34.2600.01A	-2.25821	0.291901	2.54221	-2.70338	-1.02087	1.96878	5.01682	-0.437556	0.852085	-1.8717	1.39999	5.677	1.12324	1.62222	-0.742253	0.552529	0.228548	-1.28262	2.54126	3.80868	-0.31788	0.722622	-1.09776	-2.00466	-1.06012	1.30135	-0.508555	0.440478	10.7631	0.309869	1.88799	0.934631	1.22394	-0.078923	0.50784	5.18262	-1.402	-4.32639	1.98401	0.259812	-1.45719	3.24074	1.22573	-0.751498	1.28487	0.929588	1.49523	2.43489	1.80087
TCGA.66.2744.01A	-1.82001	-1.52923	2.87309	-4.4202	0.378906	-2.83	4.50997	-3.95847	-3.44196	-2.3436	1.71501	5.50551	-0.809117	-0.19894	2.57755	1.45227	-1.57849	0.966594	0.868548	3.30453	-1.02959	0.760793	0.332392	-3.82928	-1.33769	-2.60138	-2.21068	-1.3585	10.3189	0.837048	1.79794	-0.87012	-0.595042	-0.521552	-1.31916	2.90946	-2.81265	-0.953615	0.623216	0.803997	-3.11956	1.44195	-0.604147	-1.02145	-0.550778	-0.872511	-0.340994	0.750304	-2.18957
TCGA.96.7545.01A	-1.1396	0.69638	2.6646	0.80248	-0.546991	-1.05145	5.36796	-3.57913	-0.891827	-3.38701	0.650299	5.15234	-0.82606	-0.304145	-0.467396	1.35161	-1.76785	0.344005	0.194119	2.92943	-0.732053	0.47925	0.189176	-3.26563	-1.66718	0.993662	-2.50661	-1.52753	10.6089	0.673554	1.48037	-1.00763	-0.699608	-0.00551236	-1.41722	3.17048	-3.57604	-1.24386	2.12012	-1.61316	0.291812	-0.985856	-0.759954	-1.55908	-0.653803	-0.736079	-0.511077	1.22708	-2.43408
TCGA.66.2757.01A	-0.883626	0.0990343	2.78611	0.377985	2.00717	1.12019	4.90585	-0.290674	0.508229	-1.47207	2.3653	5.80776	0.819148	1.42933	2.73188	0.568088	0.0497756	1.21635	2.71094	3.90928	0.837185	1.36494	-1.20927	-3.42341	-1.50084	-0.973114	1.73951	0.269764	11.3195	0.143385	2.44823	0.758145	1.03322	0.258716	0.309106	4.53773	-1.9549	-1.19982	2.25148	3.28026	-1.49129	0.748286	1.02412	-1.46357	1.07749	0.755754	1.28727	2.37857	1.76063
TCGA.92.8064.01A	-1.97066	-1.05583	2.0628	0.454192	-2.32337	-2.99526	4.76047	-2.31994	-1.00769	-2.90267	1.51416	3.99466	-0.380379	0.142359	0.88136	0.909613	0.967714	0.372604	-0.13159	2.45015	-0.842719	0.468232	1.23171	-2.74489	-2.57636	-0.571571	-0.205227	-1.16892	9.72411	1.09138	0.470475	-0.554192	-0.25426	-0.488244	-0.954968	3.70068	-2.52333	-1.73385	1.11467	1.03824	-3.09203	-0.531347	-0.26597	-2.06205	-0.20925	-0.299219	0.0164159	0.859797	0.14852
TCGA.34.2600.11A	-3.47348	1.39856	2.00568	-3.91865	-2.23614	1.67105	4.42535	-1.83924	0.484813	-3.39182	1.03272	4.36528	-0.0920277	0.406951	1.2124	1.03325	-0.986721	1.20255	2.30829	3.55329	-0.661157	0.885864	0.00889979	-3.00581	-0.748144	0.934079	0.598104	-0.774791	10.5377	3.18206	2.42905	-0.280639	0.0086723	0.0843194	1.6145	3.96735	-2.21673	-1.45419	0.768737	2.21447	-2.67246	-0.296456	0.0104624	-0.278711	0.0696047	-0.285682	0.279966	1.21962	-1.73633
TCGA.60.2724.11A	-0.69324	-0.643621	2.39186	0.0768789	-1.93693	1.0621	5.35728	-2.1682	-2.42586	-2.48802	2.06311	5.0533	0.225316	0.715441	0.823177	1.5906	2.46909	0.99373	1.70429	3.53502	0.268911	0.860262	0.317178	-2.21495	-1.93339	0.366136	-1.40329	-0.524951	10.8036	1.73552	2.11614	-0.00704398	0.314982	1.28891	-0.408299	4.20496	-2.03555	-0.496285	-1.32001	2.50237	-2.33746	-0.0282241	0.320043	0.141953	0.371511	0.0348319	0.570547	1.5733	0.904467
TCGA.60.2724.01A	-3.27322	-0.901668	2.45256	-0.711683	0.974952	-2.36588	5.25019	-1.30425	-0.361982	-2.34553	1.80507	5.31895	-0.0327314	2.77932	1.41313	1.44252	1.36305	1.65322	1.44625	3.49671	-0.635028	0.767274	-2.2628	-2.63806	-3.10898	0.108089	-1.66134	-0.782998	10.7713	-0.844452	1.92444	-0.265091	0.0569343	0.816735	-0.666347	3.94691	-2.2936	-0.754333	1.59186	1.39633	0.574418	2.03566	0.061996	0.383476	0.113464	-0.223215	0.3125	1.31526	-1.67551
TCGA.60.2711.11A	-5.25285	2.61055	1.94277	-3.53931	0.469253	1.14635	4.4268	-2.47097	-2.34161	-2.65531	0.947428	4.47643	0.309566	0.799692	2.67296	1.12516	-0.616584	-2.09194	1.21823	3.39502	0.0660635	0.448555	1.77994	-1.98261	-1.07862	-1.87154	-1.31904	-0.4407	10.4875	-0.502154	1.62389	0.0772065	0.399232	1.15903	-0.324049	4.28921	-1.76489	-1.88597	1.93416	2.58662	-2.25321	0.0560264	0.404294	-0.931338	0.455761	0.119082	0.654797	1.65755	-1.33321
TCGA.56.7582.01A	-1.8068	-1.40235	2.70471	0.0138456	-0.407865	-0.649441	4.28731	-3.48773	0.184622	-3.39269	1.12999	4.11889	-0.623969	-0.0994072	1.17168	0.889831	-1.53209	1.00584	1.1359	2.92361	-0.519429	0.323459	-2.80711	-2.8973	-2.20006	-2.83172	-2.30827	-1.30481	10.2286	-1.3685	0.279115	-0.788842	-0.486733	0.260231	-1.22817	3.51723	-2.9488	-2.84444	1.02305	0.877214	-0.859028	-0.851788	-0.493343	-1.06411	-0.427046	-0.611134	-0.227902	0.917557	-2.2506
TCGA.60.2722.11A	-1.4763	2.36917	2.87775	1.45962	-1.24606	1.75296	5.46841	-0.920935	-1.735	-1.79715	2.17748	5.32174	0.916182	1.40631	2.36204	1.45614	-0.00996828	2.60213	2.2723	3.96655	0.724674	1.47943	1.00805	-4.41161	-0.472008	-1.26493	1.60951	0.165916	11.277	0.104462	1.44201	0.683823	1.00585	1.97977	0.282567	4.89582	-2.50223	0.194581	3.45832	3.72375	0.675335	0.662642	1.01091	0.367156	1.06238	0.725698	1.26141	2.26417	1.59533
TCGA.66.2757.11A	-4.69062	2.3144	3.13143	0.801942	-1.26931	1.86163	4.78164	0.121235	-1.92026	-3.26668	2.07233	5.84131	0.71259	1.32277	1.77733	1.58352	-0.056782	1.10979	1.83386	3.9809	0.206206	0.891178	1.8541	-2.61243	-1.22037	-1.07967	-0.688978	0.163207	10.9478	2.35876	2.65483	0.651587	0.926665	1.00015	2.52448	4.43117	-2.06146	-0.775862	2.99292	4.39609	-1.59785	0.641728	0.91756	-1.57013	0.970929	0.649196	1.18071	2.27201	1.65407
TCGA.66.2759.01A	-0.868702	0.926873	2.94535	0.106288	-2.65684	-0.3739	4.07496	-2.90675	-0.98586	-4.1237	1.6597	4.49761	-0.674941	-0.0647639	1.76831	2.04182	-1.44431	1.48779	2.19176	3.38439	-1.18133	1.0746	-2.70336	-2.87797	-3.52544	-0.145274	0.245419	-1.22432	10.3946	-1.3507	1.74264	-0.735944	-0.460866	1.08655	-1.18498	5.36557	-2.1789	-1.00585	1.60539	-1.38376	0.184541	-0.745803	-0.469972	-0.235196	-0.416602	-0.738335	-0.206818	0.884479	-2.05539
TCGA.66.2793.01A	0.681731	0.547208	2.48622	-4.66569	-0.714581	1.01197	4.19567	-2.73003	-1.36553	-2.71195	1.63697	5.22035	-1.05461	-0.44443	2.54618	2.00775	-1.82398	1.10813	1.47105	3.25792	-0.128764	0.975459	-3.08302	-3.10954	-2.43117	1.24059	-2.45618	0.717938	10.5199	-1.73037	2.54131	-1.11561	-0.840532	0.150495	-1.56465	2.66397	-1.98538	-2.54306	2.44811	-1.76342	-0.195125	-1.12547	-0.849637	-0.614861	-0.796268	-1.118	-0.586484	0.504814	-0.113129
TCGA.33.4586.01A	-0.779128	0.922723	2.65922	-0.737022	-0.425469	-3.0342	5.26779	-3.98734	0.251266	-2.82355	1.0444	4.72998	-0.634026	-0.100197	1.77654	0.8992	-1.50151	0.765027	1.33702	2.55456	-0.918662	0.510956	0.876269	-3.65043	-4.54292	-2.81204	-0.0463133	0.965089	10.5247	-1.4285	0.694464	-0.797741	-0.495988	0.204313	1.08785	6.09154	-3.59978	-0.63289	0.94538	-1.5026	-3.17269	-0.842842	-0.504986	-1.06731	-0.449203	-0.649709	-0.22611	0.998836	-2.22197
TCGA.66.2789.01A	-0.73459	0.24807	2.48769	-0.572515	-1.01372	-0.204707	4.15401	-3.02916	-3.98659	-3.45855	1.68717	4.22934	-1.35374	-0.743567	1.78138	1.83911	-2.12312	-0.956545	1.40798	2.54471	-0.792565	1.3781	0.705303	-3.15152	-1.44343	-3.14601	0.414613	0.4188	10.0001	-2.02951	2.14981	-1.41475	-1.13967	1.12145	-1.86379	2.36484	-3.35727	-1.89878	0.926585	-2.06256	-0.494262	-1.42461	-1.14877	-1.87093	-1.09541	-1.41714	-0.885621	0.205676	0.43573
TCGA.66.2759.11A	-1.82359	-1.22795	2.84273	1.49579	-2.48974	-0.206793	4.20845	-1.46956	0.559759	-3.56957	1.92466	4.56029	-0.507834	0.102343	0.556905	1.6928	1.04472	-0.110635	1.16983	3.24419	-0.728309	1.12447	-0.214322	-2.87592	-2.82782	0.86983	0.412526	-1.05722	10.5018	-1.1836	1.69157	-0.568837	-0.293759	0.697268	2.15205	5.53267	-2.72549	-1.60926	0.924499	-1.21665	-0.496349	1.74323	-0.302865	-2.79055	-0.249495	-0.571228	-0.0397112	1.05159	-1.88828
TCGA.43.3920.01A	-1.96407	-0.802452	2.4312	-0.613355	-2.15406	0.849771	4.4011	-1.63625	0.441028	-4.32492	1.82315	5.6869	-0.0478492	0.493069	2.24347	2.08345	-0.901511	1.71651	2.5042	3.91819	0.0134517	1.25593	-2.19119	-2.16607	-1.90723	0.172494	1.50017	-0.713968	10.806	-0.783014	2.68548	-0.203915	0.0884632	1.15922	1.66955	6.19785	-2.03443	-0.787353	1.70971	-0.870457	-2.60137	-0.218307	0.0952484	-0.330795	0.150187	-0.198579	0.357852	1.48693	0.622216
TCGA.34.5240.01A	-1.69966	-0.915085	2.71211	0.481948	2.9816	-2.40813	4.6091	-1.83096	-2.67683	-3.38354	0.758602	4.57288	-0.0837442	0.415235	0.372689	0.968474	-0.978437	-2.48961	0.620582	1.93212	-0.287002	0.245796	-2.30474	-2.2408	-2.26711	0.094366	0.606388	-0.766508	10.0403	1.42481	1.19947	-0.272355	0.0169558	1.03602	-0.699146	3.97563	-1.3221	-0.889517	0.77702	-0.947173	-0.342249	2.88175	0.0187459	0.0810447	0.0778882	-0.277398	0.288249	1.2279	0.593886
TCGA.60.2726.11A	-1.46902	-1.16786	2.45577	-0.0603346	-0.139234	1.06837	5.27041	-1.16518	-0.628171	-1.92819	1.94967	5.80284	-0.298921	0.191205	2.36933	2.1697	1.09686	0.469493	1.58772	3.19179	0.311444	0.952697	1.17145	-2.45679	-2.15277	-0.1581	2.15994	-1.04919	10.8277	-1.11064	1.37234	1.79065	-0.209255	1.11614	-0.932536	3.68072	-2.20831	-0.806397	1.32567	1.13014	0.308228	-0.552461	-0.204193	0.487656	-0.152726	-0.489405	0.0463103	1.04907	1.22823
TCGA.34.2596.01A	-2.38919	-1.21758	1.84987	-4.21287	2.32763	1.37683	4.22153	-2.13345	0.190598	-4.07306	1.43647	4.34298	-0.386242	0.112737	1.83573	1.69381	1.88899	-2.79211	0.718622	3.50056	-0.7871	0.617528	1.78507	-3.30002	-2.01321	-2.53006	-2.01804	-1.06901	10.28	1.12231	1.19142	-0.574853	-0.285542	1.29912	-1.00164	3.67313	-2.91148	-0.97789	1.85303	-1.24967	-2.96668	-0.59067	-0.283752	-1.03859	-0.22461	-0.579896	-0.0142491	0.925403	-2.03054
TCGA.22.5477.11A	-0.978822	-1.35717	2.90038	-1.07345	-0.202026	1.16221	4.52744	-3.83337	2.33803	-2.44685	1.78851	4.77589	-0.501972	0.0878822	2.37232	1.14866	0.972883	-2.43715	1.62457	1.89027	-0.476609	0.310081	-0.404987	-3.58134	-2.00642	-2.55957	-1.94057	-1.12546	10.0304	-1.25008	1.75884	-0.632903	-0.309252	1.14654	-1.05357	3.99534	-2.38467	-2.15074	1.49175	-1.33201	-3.04035	-0.632908	-0.323334	-1.28625	-0.263785	-0.599996	-0.0586681	1.05324	-2.05095
TCGA.21.1076.01A	-1.33157	-0.408911	2.29568	1.4067	-1.59865	-1.63807	4.90923	-3.03039	-2.29458	-3.90084	1.59302	5.54791	0.453831	1.06486	2.68491	1.49581	-0.331369	2.12234	2.29084	3.62168	-0.552732	0.3588	0.625637	-3.19231	-1.57976	1.51494	1.23059	-0.419138	10.7383	-0.268811	3.04173	0.154356	0.588086	1.38924	-0.344303	5.99282	-3.07712	-0.0950957	-0.516738	-0.2661	-1.88632	0.0784033	0.62347	-0.957947	0.666935	0.146633	0.923832	1.59281	1.19126
TCGA.21.5782.01A	-0.578116	1.72305	2.38994	-0.574676	-0.314686	0.493895	4.57143	-2.59442	-1.01062	-3.06434	1.17173	4.42966	-0.584132	0.0268996	-0.118586	1.52197	0.952595	-0.294138	0.970476	2.75689	-0.700107	0.766972	-2.73425	-2.70303	-1.84721	-2.69295	-2.1293	1.71282	10.1981	1.01515	1.25795	-0.883608	-0.449877	1.31651	0.939661	2.63293	-1.79316	-0.781587	0.767226	-1.30406	-2.92428	-0.95956	-0.414493	-1.99591	-0.371028	-0.89133	-0.114132	0.554848	-2.16863
TCGA.21.1083.11A	-0.726647	-1.59541	2.58245	-2.10172	-0.463217	0.345364	4.8463	-2.34241	1.72837	-2.76541	1.51459	5.12504	-0.732664	-0.121631	0.58088	0.862704	-1.51786	-0.442669	2.08822	2.50058	-0.592909	0.748417	-0.560858	-2.73835	-2.4614	-0.51955	0.892094	-1.60563	9.88427	-1.45531	1.80129	-1.03214	-0.598409	-1.01965	-1.5308	2.4844	-1.94169	-1.49572	-1.70323	-1.45259	0.0971103	1.21384	-0.563024	-1.61393	-0.51956	-1.03986	-0.262663	0.406317	-2.31716
TCGA.60.2713.11A	-5.19815	-0.504678	2.23492	-1.16269	-1.79798	1.20104	5.00155	-2.94679	-2.28692	-1.94854	0.650647	4.86794	0.364258	0.854384	1.81012	0.904219	-0.561892	1.13267	0.620844	3.07596	0.120756	0.852051	1.30412	-3.198	-2.18147	-1.81685	1.05758	-0.386008	10.7837	1.87447	0.890088	0.131899	0.453924	0.270308	-0.269357	6.66583	-3.58466	-1.30076	1.98885	-0.528609	0.123411	2.43265	0.458986	-2.25516	0.510453	0.173774	0.709489	1.71225	-1.27852
TCGA.43.5670.01A	-1.65502	1.13664	2.65268	0.226204	-2.53689	-0.381059	4.42149	-2.97602	0.588709	-2.83329	0.978415	4.65393	-0.430683	0.110236	1.47361	1.85568	-1.28435	-0.431855	0.898977	2.08428	-0.214313	0.651655	-0.252091	-2.5489	-1.19052	-2.53227	1.11734	1.22513	10.0018	-1.16585	1.74625	-0.586749	-0.294371	-0.167028	-1.03521	3.49309	-3.2344	-0.60459	0.478878	1.06864	-2.9842	-0.60114	-0.287585	-1.65705	-0.232647	-0.581413	-0.0249818	1.1041	-2.08255
TCGA.22.5492.11A	-0.801155	1.7945	3.07146	-3.41363	-1.69421	0.613442	4.51119	-3.00362	0.13215	-7.10896	1.15358	4.73725	0.327771	0.917626	-1.19026	1.40086	-0.519301	-1.60741	0.797198	2.03138	-0.951019	-0.464634	1.27275	-4.22553	-1.73307	-1.72983	1.2111	-0.295715	10.428	-0.420334	1.75631	0.19684	0.520491	0.818744	-0.223829	4.82509	-3.21204	-1.32099	1.47349	-0.502262	-2.21061	0.196836	0.50641	-0.98702	0.565958	0.229748	0.771075	1.88299	1.10072
TCGA.68.7755.01A	-2.65745	-1.57043	2.42411	-0.439558	-0.646413	-2.734	4.15354	-1.29743	-3.29957	-3.30761	0.197367	4.14343	-0.701751	-0.175824	1.77106	0.839881	0.637969	-3.16048	1.19814	2.54378	-0.928205	0.248186	-0.4686	-2.26017	-3.33993	-2.84821	-0.323114	0.908415	9.83783	-1.38216	0.574373	-0.871674	-0.574324	0.36169	-1.35535	3.33319	-2.49137	-2.00628	0.673984	-1.6991	-0.931306	-0.934097	-0.585225	-1.34472	-0.529282	-0.624506	-0.304135	1.48431	-2.36973
TCGA.66.2789.11A	-1.60572	1.31185	3.12685	-3.90105	-2.27187	0.0110749	4.5249	-3.43932	-2.92281	-2.08161	1.42124	4.68221	-0.289966	0.320211	2.84516	0.863365	-1.05934	0.107234	0.831305	3.09336	-0.0673111	1.03749	1.76908	-3.61499	-1.66653	0.239701	-1.69153	-0.839349	10.6297	1.3562	2.12762	-0.350969	-0.0758908	1.68565	-0.800007	5.75054	-3.98155	-0.620877	1.99036	1.32315	-2.60041	-0.360828	-0.0849963	-0.0366334	-0.0316267	-0.35336	0.178157	1.26945	-1.67042
TCGA.43.3394.11A	-3.0421	-0.501974	1.95099	-0.312877	0.468345	-2.01968	5.45944	-2.67973	-2.42842	-2.33639	0.791787	5.31575	0.252628	0.793547	0.778409	1.3529	-0.601034	0.251457	1.74735	3.33859	0.0447428	0.792584	1.27922	-2.83644	-1.60675	1.85148	0.952652	-0.41349	10.6517	-0.482536	2.12869	0.0965624	0.388941	1.20816	-0.351902	4.1764	-2.29955	-2.8088	1.16219	1.75195	-2.30089	0.082171	0.395726	-0.586711	0.450665	0.101898	0.65833	1.78741	-1.39923
TCGA.18.4721.11A	-0.685589	-0.98126	2.03687	-3.89154	-1.81468	0.063673	4.77644	-2.08048	2.34165	-1.21792	2.21477	5.21157	0.0783599	0.603553	0.161456	1.90439	-0.998004	-2.20085	2.19655	2.5853	-0.530446	0.710156	0.187017	-3.05851	-1.2798	0.243487	-1.77776	1.6238	10.1666	3.76806	2.12715	-0.0745511	0.203088	1.32348	-0.450489	2.94806	-2.49718	-2.96768	1.53817	-0.900125	1.05506	-0.0493392	0.193294	-1.78414	0.246485	-0.250807	0.471155	0.617428	-1.67449
TCGA.77.6843.01A	-0.997703	-1.47421	2.67165	-0.621506	-2.73046	-0.608131	4.29151	-3.40215	-3.05808	-2.51109	1.06298	4.43043	-0.573599	-0.0750303	-0.79039	0.977188	-1.46417	-3.04698	0.658361	2.30733	-0.72193	0.313624	-2.84135	-2.30421	-2.54937	-0.737999	-2.3646	-1.3171	9.62056	-1.33072	0.624397	-0.747269	-0.447644	0.101174	-1.19589	3.3274	-1.89166	-2.92611	-0.195218	-1.53362	-0.0137466	-0.844435	-0.459314	-1.6062	-0.402666	-0.492632	-0.200922	1.06939	1.70822
TCGA.60.2695.11A	-4.08641	0.607067	2.49866	-2.37287	2.48369	1.46479	5.1626	-0.917507	-1.17517	-5.88119	0.604851	4.23612	1.476	1.96613	4.39579	0.270537	0.549853	-0.925507	-2.65973	3.68192	-0.0438303	1.15402	1.56787	-2.47328	-2.44824	-0.705104	-0.152601	0.725737	10.9485	0.664284	0.657879	1.24364	1.56567	-2.31839	0.842389	5.45565	-2.47292	0.198009	4.01814	0.583137	-1.08677	1.22246	1.57073	0.235099	1.6222	1.28552	1.82123	2.82399	-0.166773
TCGA.34.2596.11A	-2.08643	-0.384314	2.13519	-3.3796	-1.69709	2.2101	4.4962	-2.98824	1.55438	-3.23979	1.43747	4.27047	0.447026	0.946006	2.66899	1.1632	1.87426	1.21109	1.55189	3.67417	-0.889126	0.856184	-1.77397	-2.46675	-2.65388	-1.69679	-1.18477	-0.235737	10.2339	2.80358	1.04671	0.258415	0.547726	1.31525	-0.168376	4.5064	-2.63461	-0.915139	-1.01414	-0.416403	-2.13341	2.56453	0.549516	-0.897198	0.608659	0.253372	0.81902	1.75867	1.12466
TCGA.60.2698.01A	-1.81391	-0.290358	2.69325	0.430142	-1.58366	-1.75457	5.44457	-2.73247	-2.0726	-4.45669	2.54615	5.7228	0.578579	1.0687	1.17644	1.94386	1.97436	0.498996	1.8004	3.84307	-0.0932586	0.812987	0.670441	-2.98368	-0.809611	-1.60253	1.2719	-0.171688	11.2541	-0.233142	2.59917	0.346219	0.668244	1.17651	-0.0550366	6.88015	-1.68229	-0.699416	1.35518	-0.314289	-1.9842	2.64697	0.673306	-4.36277	0.724773	0.388095	0.92381	1.92657	1.25773
TCGA.37.4135.01A	-0.281691	1.92935	2.39689	0.0633439	1.16911	0.434851	5.26269	-2.26257	-2.93871	-3.91259	1.00298	3.65969	-0.404457	2.34266	0.0838235	1.28405	0.934425	-0.622195	0.253	2.30208	-0.345985	0.238813	0.525552	-3.82361	-1.76923	-0.28198	-2.00935	-1.14478	10.0811	-1.20038	1.84426	-0.658735	-0.335907	-0.0392889	-1.06705	3.21504	-1.68113	-1.0169	-1.84538	-1.27219	-0.725823	-0.735611	-0.339222	-0.478446	-0.291043	-0.598166	-0.0611913	0.852743	0.168153
TCGA.60.2711.01A	-2.74425	-0.3727	2.03417	-3.35264	-1.66601	1.33302	4.57922	-3.66281	1.93252	-3.16052	1.65256	4.51608	0.496236	0.986362	1.0941	1.22567	-0.429915	-1.90527	1.00436	3.54661	-0.406927	0.585039	0.588099	-2.50963	-0.258082	-1.68487	1.18956	-0.25403	10.5776	2.00644	2.00004	0.263876	0.585902	0.789309	-0.137379	4.47588	-2.23029	-0.476904	1.27283	1.9253	-2.06654	0.242696	0.590964	0.198748	0.642431	0.305752	0.841467	1.84422	1.17539
TCGA.60.2719.01A	-3.6605	-1.28895	2.15439	-0.568451	-2.58226	0.416766	5.06002	-1.40914	-3.07119	-2.41966	1.54755	4.82222	-0.420014	0.0701111	2.90031	1.72168	-1.34617	0.878914	1.7841	3.08372	0.32985	0.941367	1.05036	-2.45503	-2.96575	-0.279194	1.12131	-1.17028	10.4644	-1.23173	1.66133	-0.652374	-0.330349	0.643576	2.1163	7.26007	-1.60812	-0.927491	1.20458	1.00905	-0.660862	-0.673554	-0.325287	-1.66092	-0.27382	-0.610498	-0.0747835	3.2499	0.259137
TCGA.60.2695.01A	-0.0496323	0.556381	1.73428	-2.42356	1.585	1.4141	4.77997	-0.968194	1.09607	-5.93188	0.941188	4.23743	1.42532	1.91544	2.02318	0.776244	0.499166	1.34573	1.93344	2.67055	0.24652	1.51412	-0.804748	-1.83209	-1.12041	-0.755791	2.96664	0.675051	10.7706	0.613597	0.994215	1.19296	1.51498	-2.36907	0.791702	5.40496	-2.52361	-3.94014	3.04991	0.53245	-1.13746	1.17178	1.52004	-1.1941	1.57151	1.23483	1.77055	2.77331	-0.21746
TCGA.98.8022.01A	-0.773431	-1.39848	2.61769	-4.42601	-2.7793	0.862299	4.03844	-2.2768	0.107993	-3.69551	1.12641	4.29736	-0.898172	-0.164833	-0.0289358	0.937063	-1.52675	-2.95151	0.674386	2.66076	-0.823015	1.00246	0.167599	-3.3974	-1.87512	0.333127	-2.53128	0.879735	10.0813	-1.5125	1.05395	-0.867672	-0.560553	0.350745	0.940404	3.46798	-2.43368	-3.16783	-0.0224222	-1.46932	-0.463969	-0.845469	-0.571493	-0.425125	-0.514812	-0.598182	-0.289021	0.888694	0.0101547
TCGA.56.1622.11A	-2.49802	-0.0231823	2.67373	-2.9993	1.8193	1.57773	4.75814	-1.72154	-1.60613	-2.56991	2.50916	5.24834	0.755201	1.27976	2.93787	1.50716	-0.152923	2.38501	1.83154	3.10441	-0.484213	0.63161	-1.42794	-3.84006	-2.29483	2.24789	1.39283	0.0743635	10.8071	0.0106704	2.1888	0.590329	0.892437	0.695984	0.150996	4.8964	-3.25769	0.222791	2.93274	-0.0655436	-1.80179	0.527382	0.885828	-0.241329	0.952124	0.768036	1.15127	2.29673	-0.871431
TCGA.60.2698.11A	-0.360418	0.245595	2.71038	-0.412417	2.12221	1.10332	5.43652	-0.722586	0.785281	-2.54222	1.40092	6.06357	1.11453	1.60466	1.71239	1.17915	0.188381	1.03495	0.679239	3.52796	-0.169235	-0.259292	1.20639	-3.36527	-1.96171	2.63386	-0.514073	0.364265	10.8667	0.302811	1.64036	0.882172	1.2042	-0.357931	0.480916	5.09417	-1.36046	-0.550486	-0.430799	2.54359	0.873684	0.860991	1.20926	-0.126373	1.26073	0.924047	1.45976	2.46252	-0.528245
TCGA.22.5477.01A	-0.734257	-1.56007	2.88413	-0.0539499	-2.72685	-0.419195	4.35424	-2.81387	0.478024	-3.49774	0.834641	4.68132	-0.704866	-0.115012	1.47755	0.885009	-1.55194	-2.64005	0.151583	2.26883	-0.232044	0.355624	-2.92981	-3.21864	-3.15273	-2.76247	-2.14346	-1.32835	10.1838	-1.45297	1.29686	-0.835797	-0.512146	0.477984	-1.25647	3.79245	-2.45326	-2.88414	0.440855	-1.5349	-0.0733222	-0.835802	-0.526228	-0.545726	-0.466679	-0.80289	-0.261562	0.850349	-2.25384
TCGA.85.8052.01A	-1.61334	0.420857	2.1571	-2.52425	-0.861303	-0.304246	4.60032	-2.20291	0.680274	-3.12513	1.05318	4.45292	-0.984437	-0.566117	-0.721526	0.841432	-1.9564	0.109333	1.06448	2.81355	-0.68981	0.252483	-0.106792	-3.05249	-1.1393	-3.32868	-0.471782	-1.77628	10.2289	1.29574	1.26282	-1.25206	-0.946891	-0.212432	-1.66567	5.34038	-2.54508	-1.51102	0.543272	-1.9137	-3.56167	-1.29678	-0.960371	-1.84451	-0.894463	-1.1546	-0.658169	0.440857	1.26634
TCGA.94.7943.01A	-0.546283	-1.88423	2.41847	-4.55913	-0.902901	-0.631613	3.8447	-2.05315	0.572694	-4.23517	0.971832	3.30501	-0.930678	-0.408654	0.755481	0.663019	-1.7726	-0.870842	0.385164	2.92989	-1.31379	0.332095	-0.123951	-2.70931	-4.22857	0.0990373	-0.563137	0.639031	9.84571	-1.81391	0.877748	-1.11193	-0.804199	0.601308	-1.52112	3.18134	-2.37746	-2.16585	0.469794	-1.81717	-1.36385	-1.09002	-0.815142	-1.52651	-0.758414	-0.841039	-0.532582	0.445061	-0.333718
TCGA.21.1078.11A	-1.79804	-0.344865	1.94054	0.914356	-1.53461	1.5959	5.08512	-3.81434	-2.23054	-2.36286	1.52277	5.39714	0.517877	1.12891	-1.3385	0.337459	-0.267323	0.807871	1.25535	3.30512	-0.774596	0.19382	0.689682	-3.51529	-3.28125	1.57899	-1.02729	-0.355092	10.7394	-0.204765	1.19557	0.218402	0.652132	1.91894	2.04167	6.05687	-3.01308	-1.71911	2.71723	-0.202054	-1.82227	2.46438	0.687516	0.0236362	0.730981	0.210679	0.987878	1.65686	-1.06662
TCGA.22.5485.01A	0.0798811	-0.0301803	2.75089	0.119244	-0.348964	0.167276	3.9089	-2.50637	0.843525	-3.20572	1.22421	4.87749	-1.49691	-0.907052	1.07253	1.05366	-0.0220514	-1.11016	1.29445	2.9896	-0.526221	0.969422	0.365614	-2.95334	-2.28766	-1.23258	-0.613576	-2.12039	10.1796	0.0769162	1.23229	-1.62784	-1.30419	0.50308	0.273421	3.00041	-2.26142	-1.98813	1.02733	-0.00501188	-1.71336	-1.62784	-1.31827	-1.33777	-1.25872	-1.59493	-1.0536	0.0583087	-3.04588
[truncated: 1,504 more columns]
